# Supplementary material for: Knowledge, perception, and fear among the global population towards newly evoked variant Omicron (B.1.1.529)
Source: PLoS One. 2022 Jul 6;17(7):e0270761. doi: 10.1371/journal.pone.0270761 (PMC9258860; doi:10.1371/journal.pone.0270761)
Supplement: S1 Data — (XLSX) [file pone.0270761.s001.xlsx]

## Sheet: Sheet1
Gender	Age Group	Age	Martial Status	current location (country)	Region / Continent	What is your academic qualification?	Did you ever get infected with COVID-19?	Have you received COVID-19 vaccine?	If yes, when did you complete your vaccination?	If Yes, have you received booster dose of vaccine?	Have you travel lately in last 3 months to another country?	Does COVID-19 vaccine help to boost immunity?	Is it still important to wear face mask after being vaccinated?	Is is necessary to sanitize the hands every time after being vaccinate?	Is it still important to refrain from public gatherings?	Do you think that COVID-19 is getting more dangerous day by day?	Do you think that Delta variant (Indian) was the most dangerous one?	3) Do you think that available COVID-19 vaccines are e2ugh to protect you from new variants?	Do you know about the evoke of new variant named Omicron?	Do you know that Omicron was first reported in South Africa?	Do you know that Omicron has large number of mutation?	Do you think that the spread of Omicron is faster than Delta variant of COVID-19?	Do you think that Omicron affects children more than adults?	Do you know that Omicron is declared variant of concern by WHO?	Are you afraid of getting encountered with Omicron?	Do you think that spread of Omicron may lead to another nationwide lockdown?	Do you think that spread of Omicron may increase the possibility of international restrictions for travelers?	Do you think that Omicron may increase the risk of hospitalization?	Do you think that exposure to Omicron may be more fatal compared with other variants of COVID-19?	Do you think Omicron spread can be stopped by following COVID-19 SOPs and guidelines?	Do you think Omicron can decline the global economic conditions?	Do you think that vaccination is the only way to cope with Omicron variant?	Do you believe that people will take Omicron as a serious concern?	Do you think that people around the globe have to adjust with far coming variants of COVID-19?	To what extent, are you worried about Omicron?	Country Code
1	2	34	2	3	1	4	2	1	2	2	2	1	1	1	1	1	1	1	1	1	1	1	2	1	2	2	1	1	1	1	1	1	2	1	3	3
1	2	33	2	3	1	4	2	1	2	2	2	1	1	1	1	3	3	3	1	1	1	2	2	1	1	1	1	1	1	1	1	1	1	1	3	3
2	3	42	1	5	1	4	2	1	1	2	2	3	1	1	1	3	3	3	1	1	1	1	2	1	2	2	2	2	2	1	2	2	1	1	3	8
1	2	31	1	2	1	4	2	1	2	2	2	3	1	1	1	1	3	3	1	1	1	1	2	1	1	1	1	1	1	1	1	1	1	1	4	12
1	3	40	2	5	6	4	2	2	1	2	2	3	3	2	2	2	2	2	1	1	1	2	2	1	2	1	2	1	1	1	1	2	1	2	2	13
2	2	31	1	3	1	4	2	1	1	1	2	3	1	1	1	1	1	2	1	1	1	1	1	1	1	1	1	1	1	1	1	2	1	1	5	3
1	3	43	2	5	1	4	1	1	1	2	2	1	1	1	3	1	1	1	1	1	2	1	1	1	1	1	1	1	1	2	1	1	1	1	3	5
1	5	59	2	2	1	4	2	1	3	1	2	1	1	1	1	1	2	1	1	1	1	1	1	1	1	1	1	1	2	1	1	1	1	1	4	12
1	3	38	2	3	1	4	2	1	3	2	2	1	1	1	1	1	3	1	1	2	2	2	2	2	1	1	1	2	1	1	1	1	2	1	4	3
2	2	30	1	3	1	4	2	1	1	2	2	3	2	2	1	2	1	2	1	1	2	2	2	2	2	1	2	2	2	1	2	1	2	1	1	3
1	2	33	1	5	5	4	2	1	1	2	2	2	2	1	2	2	2	1	1	1	1	2	2	2	2	1	1	2	2	2	1	2	2	1	1	1
1	2	35	2	4	1	4	2	1	2	2	2	1	1	1	1	1	3	3	1	1	1	2	2	1	1	1	1	1	1	1	1	1	1	1	4	7
1	2	30	2	3	1	4	2	1	2	2	2	1	1	1	3	1	1	1	1	1	1	1	2	1	1	1	1	1	1	1	1	1	1	1	4	3
1	2	34	2	3	1	4	1	1	2	2	1	1	1	1	3	3	3	2	1	1	1	1	1	1	1	1	1	1	2	1	1	2	2	1	3	3
1	2	35	2	3	1	4	2	2	0	2	2	2	1	1	1	1	2	2	1	1	1	1	2	2	1	1	1	1	1	1	1	2	2	2	4	3
1	1	22	1	3	1	3	2	1	3	2	2	3	1	1	2	3	1	1	1	1	2	2	1	2	2	1	1	1	1	1	1	2	2	2	1	3
1	1	22	1	3	1	3	2	1	2	2	2	1	1	1	3	2	1	1	1	1	1	2	1	2	2	1	1	1	2	1	1	1	1	1	1	3
1	2	32	1	5	1	4	2	1	1	2	2	3	3	2	1	2	2	3	1	2	2	1	1	1	2	2	2	2	1	1	2	2	1	1	3	5
1	1	18	1	3	1	3	2	1	1	1	2	3	1	1	1	1	3	1	1	1	1	1	1	2	1	1	1	1	1	2	1	1	1	1	5	3
1	2	37	2	3	1	4	2	1	2	2	2	3	1	1	3	2	3	2	1	1	1	1	2	1	1	1	1	1	1	1	1	2	1	1	3	3
1	1	24	1	3	1	3	1	1	1	2	2	1	1	1	3	3	3	1	1	1	1	2	2	2	2	2	1	2	2	1	1	1	2	1	1	3
1	1	21	1	3	1	3	2	1	1	1	2	1	1	1	1	2	1	2	1	1	1	1	1	1	2	1	1	1	1	1	1	2	2	1	2	3
1	1	21	1	3	1	3	2	1	2	2	2	3	1	1	1	1	3	2	1	1	1	1	1	2	1	1	1	1	1	1	1	1	2	2	4	3
2	2	30	2	3	1	4	2	1	1	1	2	1	1	1	1	1	1	2	2	2	1	1	1	1	1	1	1	1	1	1	1	1	1	1	3	3
1	1	18	1	3	1	3	1	1	1	1	2	1	1	1	1	1	2	1	1	1	1	1	2	1	1	2	1	1	1	1	1	1	1	1	5	3
1	3	42	2	3	1	4	2	1	2	2	2	1	1	1	1	2	1	3	1	1	1	1	2	1	1	1	1	1	1	1	1	1	1	1	4	3
2	1	26	1	3	1	4	2	1	1	2	2	2	1	1	3	3	3	1	1	2	1	2	1	1	1	1	1	1	1	1	1	1	2	1	3	3
1	2	30	2	3	1	4	2	1	2	2	2	1	3	1	2	2	1	3	1	1	1	1	2	1	1	1	1	1	1	1	1	1	1	1	4	3
1	1	22	1	3	1	3	2	1	3	2	2	3	1	1	1	1	3	3	2	1	1	1	1	1	1	1	1	1	1	2	1	1	2	2	5	3
1	2	34	2	3	1	4	2	1	3	2	2	1	1	1	1	1	2	1	1	1	1	1	1	1	1	1	1	1	1	1	1	1	1	1	4	3
2	2	30	2	2	1	4	2	1	1	2	2	3	1	1	1	2	3	2	1	1	2	2	2	1	1	2	2	2	2	1	1	2	1	1	3	12
1	1	22	1	3	1	3	2	1	1	2	2	3	1	1	2	2	3	2	1	1	1	2	2	1	1	1	1	1	1	1	1	1	1	1	2	3
1	1	23	1	3	1	3	2	1	1	2	1	1	1	1	1	1	1	2	1	1	1	1	1	1	1	1	1	1	1	1	1	1	1	1	5	3
1	2	31	2	5	5	4	2	2	0	2	2	1	1	1	1	3	1	2	1	1	1	1	2	1	2	1	1	1	1	1	1	1	1	1	4	2
1	2	36	2	4	1	4	2	1	3	2	1	1	3	1	2	2	1	3	1	1	1	2	2	2	1	2	2	2	2	2	2	2	1	1	2	7
1	2	28	1	3	1	4	2	1	1	2	2	3	1	1	3	1	3	2	1	1	1	2	1	1	1	1	1	1	1	1	1	2	1	1	3	3
1	3	41	2	3	1	4	2	1	1	2	2	3	3	3	2	2	3	3	2	1	1	2	2	1	2	2	2	2	2	1	2	1	2	1	1	3
1	2	30	1	3	1	4	2	1	2	2	2	3	3	3	3	2	3	3	1	1	2	2	2	2	2	1	1	2	2	1	1	2	2	1	3	3
1	1	25	1	3	1	3	1	2	2	2	2	3	1	1	1	1	1	3	2	2	2	1	1	2	2	2	1	2	1	1	2	1	1	2	2	3
1	1	24	1	3	1	3	2	1	1	2	2	1	1	1	1	1	3	2	1	1	1	1	1	1	1	1	1	1	1	1	1	1	1	1	4	3
2	2	36	2	2	1	4	2	1	2	2	2	1	1	1	1	1	1	2	1	1	2	1	2	1	1	2	1	1	1	1	1	2	1	1	4	12
1	1	27	1	5	1	3	2	1	1	1	2	1	1	1	1	3	3	1	1	1	1	1	1	1	1	2	1	1	1	1	1	1	1	1	2	18
1	2	35	2	3	1	3	2	1	1	2	2	3	3	3	2	2	3	2	1	1	2	2	2	1	2	2	1	2	2	1	1	2	2	1	3	3
1	2	35	2	5	1`	4	2	1	3	1	1	1	1	1	1	2	1	1	1	1	1	2	2	1	2	1	1	1	2	1	1	2	1	1	2	16
1	2	30	1	3	1	4	2	1	1	2	2	1	1	1	2	2	1	3	1	1	2	2	2	1	2	2	2	2	2	1	2	1	2	2	1	3
1	2	34	2	5	1	4	2	1	2	1	1	1	1	1	1	2	1	1	1	1	1	1	2	1	2	2	1	2	1	1	1	1	1	1	5	16
2	1	26	1	3	1	4	2	1	1	1	2	3	1	1	1	3	3	2	1	1	1	2	1	2	2	2	2	2	2	1	1	2	2	2	3	3
1	2	29	2	3	1	4	2	1	2	2	2	1	1	1	3	3	1	2	1	1	1	1	1	1	1	1	1	1	1	1	1	1	2	2	4	3
1	1	18	1	3	1	3	2	1	1	2	2	1	1	1	1	1	3	3	1	1	1	1	2	1	2	1	1	1	1	1	1	1	1	1	3	3
2	2	32	2	3	1	4	2	1	1	2	2	3	1	1	1	1	1	2	1	2	2	1	1	1	1	1	1	1	1	1	1	1	1	1	5	3
2	2	36	2	3	1	4	1	1	2	2	2	3	1	1	1	1	1	1	1	1	1	1	1	1	1	1	1	1	1	1	1	1	2	1	5	3
1	1	27	1	5	1	4	1	1	3	1	2	3	1	1	3	1	3	3	2	2	2	1	1	1	1	1	1	1	1	1	1	1	1	1	3	10
1	1	27	1	3	1	4	2	1	2	2	2	1	2	1	2	2	1	2	1	1	1	1	1	1	1	1	1	1	1	1	1	1	1	1	5	3
1	2	29	1	4	1	4	2	1	2	1	2	3	1	1	1	2	2	3	1	1	1	1	1	1	1	2	2	1	2	1	1	2	2	1	2	7
2	2	35	2	4	1	4	2	1	2	2	2	3	1	1	1	1	3	3	1	1	2	1	2	1	1	1	1	1	1	1	1	2	1	2	4	7
1	2	30	1	3	1	4	2	1	2	1	2	1	2	1	1	1	1	3	1	1	1	1	1	2	2	1	1	1	1	1	1	1	1	1	5	3
1	2	35	2	5	1	4	2	1	2	1	1	3	1	1	1	2	2	2	2	1	2	2	2	2	2	2	1	2	2	1	1	1	2	1	2	10
2	2	31	2	5	1	3	2	1	2	2	2	1	1	1	1	3	2	3	1	1	1	1	2	1	2	2	2	2	2	1	2	1	1	1	3	5
2	2	34	1	4	1	4	2	1	2	2	2	1	1	1	3	2	1	3	1	1	1	1	2	1	1	1	1	1	1	1	1	2	1	1	3	7
2	1	25	2	4	1	4	2	1	2	2	1	3	1	3	3	2	3	3	1	1	1	1	2	2	1	2	1	1	2	1	2	1	2	1	4	7
2	2	36	2	4	1	4	2	1	2	2	1	3	1	1	1	3	3	3	1	1	1	1	1	1	1	1	1	1	1	1	1	1	1	1	3	7
2	2	29	1	3	1	3	2	1	1	2	2	1	1	1	1	2	2	1	1	1	2	2	2	2	2	2	1	2	2	1	2	1	1	1	5	3
2	2	33	2	5	1	4	1	1	2	2	2	1	1	1	1	2	2	1	1	1	1	1	1	1	2	1	1	1	1	1	1	1	1	1	4	5
2	2	35	2	4	1	4	2	1	3	2	2	1	2	1	1	1	2	2	1	1	1	1	1	1	1	1	1	1	1	1	1	1	1	1	5	7
2	2	35	2	4	1	4	2	1	3	2	2	1	1	1	1	1	1	1	1	1	1	1	1	1	1	1	1	1	1	1	1	2	1	2	5	7
2	2	30	2	4	1	4	2	1	2	2	2	1	1	1	1	1	1	3	1	1	1	1	1	1	1	1	1	1	1	1	1	1	1	1	5	7
2	1	26	1	4	1	4	2	1	2	1	2	1	1	1	2	2	2	2	1	1	1	2	2	2	2	1	1	1	2	1	1	1	1	1	3	7
2	2	36	2	4	1	4	2	1	1	2	2	1	1	1	1	2	1	1	1	1	1	1	2	1	2	2	1	2	2	1	1	1	2	1	4	7
2	1	25	1	4	1	4	2	1	2	1	2	1	1	1	1	3	1	1	1	1	1	1	2	1	1	1	1	1	1	1	1	1	1	1	4	7
2	2	30	2	4	1	3	2	1	2	2	2	1	1	1	1	1	2	1	1	1	1	1	1	1	1	2	1	2	1	1	1	1	1	1	2	7
2	3	43	2	5	1	2	2	1	2	2	2	3	1	1	2	2	3	1	1	1	2	2	2	1	1	1	1	1	1	1	1	2	1	1	3	4
2	2	33	1	4	1	4	1	1	2	2	2	1	1	1	1	3	2	2	1	1	1	1	2	1	1	1	1	1	1	1	1	2	2	1	3	7
2	2	30	2	5	1	3	2	1	3	2	1	1	1	1	1	1	3	2	1	1	1	1	2	1	2	1	1	1	2	1	2	2	1	1	3	5
2	2	30	2	4	1	3	1	1	2	2	2	3	1	1	1	3	2	2	1	1	1	1	2	1	1	1	1	1	2	1	1	2	1	1	4	7
2	1	24	1	4	1	4	2	1	2	2	2	1	1	1	3	2	3	3	2	1	2	2	2	1	1	2	1	1	2	1	1	1	2	1	3	7
1	6	68	2	5	1	4	1	1	2	1	2	3	3	1	1	1	2	2	1	1	1	1	2	1	2	1	1	1	1	1	1	2	2	1	3	10
2	2	30	1	4	1	4	2	1	1	2	2	3	1	1	1	3	3	3	1	1	1	1	2	1	1	1	1	1	1	1	1	1	1	1	4	7
2	2	28	1	5	1	3	2	1	2	2	1	1	1	1	1	1	2	2	1	1	2	2	2	1	2	2	2	2	2	2	2	2	2	2	1	5
2	2	31	2	4	1	3	2	1	2	2	1	3	1	1	1	1	2	3	2	1	1	1	2	1	1	1	1	1	1	1	1	2	1	1	5	7
1	2	35	2	4	1	4	2	1	2	2	2	1	1	1	1	2	1	3	1	1	1	1	2	1	1	1	1	1	1	1	1	1	1	1	2	7
1	1	22	1	5	1	3	1	1	1	2	1	1	1	1	3	3	2	2	1	1	1	1	1	1	2	1	1	1	1	1	1	2	2	1	3	17
1	4	54	2	5	5	4	2	1	3	2	1	3	3	3	2	2	3	2	1	1	1	2	2	2	1	2	1	1	1	2	1	1	2	1	2	17
2	1	23	1	1	1	4	1	1	1	2	2	1	1	1	1	1	3	2	1	1	1	1	2	1	1	1	1	1	1	1	1	1	1	1	4	6
2	1	24	1	1	1	4	2	1	2	2	2	3	3	3	3	3	3	3	2	2	2	2	2	2	2	2	2	2	2	2	2	2	2	2	5	6
2	2	34	1	1	1	4	2	1	2	2	2	1	1	1	1	2	2	2	1	1	2	2	2	2	1	2	2	2	2	1	2	2	2	1	2	6
1	1	22	1	1	1	1	2	1	1	2	2	1	1	1	1	1	1	1	1	2	2	2	2	2	2	2	2	2	2	2	2	2	1	1	5	6
2	1	27	1	2	1	3	1	1	2	2	2	1	1	1	1	1	2	3	1	1	1	1	1	1	1	1	1	1	1	1	1	1	1	1	5	12
2	1	22	1	1	1	1	2	1	2	1	2	3	3	3	3	3	3	3	2	2	2	2	2	2	2	2	2	2	2	2	2	2	2	2	3	6
1	1	19	1	3	1	3	2	1	3	2	2	3	1	1	2	1	3	3	1	1	1	1	1	1	1	1	1	1	1	1	1	1	1	1	5	3
2	1	23	1	1	1	4	2	1	1	1	2	1	1	1	1	3	3	3	1	1	1	1	1	1	2	1	1	1	1	1	1	1	1	1	5	6
1	1	23	1	1	1	4	2	1	3	2	2	1	1	1	1	1	1	1	2	2	2	1	1	2	1	1	1	1	1	2	2	1	1	1	5	6
2	1	25	1	1	1	2	2	1	2	1	2	3	1	1	3	1	1	1	1	1	1	1	1	1	1	1	1	1	1	1	1	1	1	1	5	6
2	1	24	1	1	1	3	2	1	3	1	2	3	1	1	1	2	1	3	1	1	1	2	2	1	1	1	1	1	2	1	1	2	1	1	3	6
1	1	26	1	2	1	3	2	1	2	2	2	1	1	1	1	1	3	3	1	1	2	1	2	1	1	1	1	1	1	1	1	1	2	1	4	12
2	1	19	1	1	1	3	1	1	2	1	2	1	1	1	1	3	3	3	1	1	1	1	1	1	1	1	1	1	1	1	1	2	1	1	3	6
2	1	22	1	1	1	3	1	1	2	1	2	3	1	1	3	2	3	3	1	1	1	1	1	1	1	1	1	1	1	1	1	1	1	1	2	6
2	1	25	1	1	1	1	2	1	1	1	2	1	3	1	3	1	3	1	1	1	1	1	1	1	1	1	1	1	1	1	1	1	1	1	3	6
2	1	25	1	1	1	4	1	1	2	2	2	1	1	1	1	3	3	3	1	1	1	1	1	1	1	1	1	1	1	1	1	1	1	1	4	6
2	1	26	2	1	1	4	2	1	1	1	2	1	1	1	3	2	3	1	1	1	1	1	1	1	1	1	1	1	1	1	1	1	1	2	4	6
2	1	21	1	1	1	3	2	1	2	2	2	1	1	1	1	2	1	3	1	1	2	2	1	1	2	1	1	1	2	1	1	2	1	1	4	6
2	1	26	1	1	1	3	1	1	2	2	2	1	1	1	1	2	3	1	1	2	2	1	1	2	2	1	1	1	1	2	1	1	1	1	3	6
2	2	31	1	2	1	3	2	1	1	1	2	1	1	1	1	2	1	3	1	1	2	1	2	1	1	1	1	1	2	1	1	1	1	2	4	12
2	1	27	1	1	1	2	1	1	1	1	2	1	1	1	1	3	1	3	1	1	2	1	1	1	2	1	1	1	1	2	1	2	2	1	3	6
1	1	24	1	1	1	3	2	1	1	2	2	1	1	1	2	2	2	3	1	1	2	2	1	1	2	1	2	1	1	1	1	2	2	1	3	6
2	2	30	1	1	1	3	2	1	3	1	2	3	1	1	1	1	3	3	1	1	2	1	1	2	1	1	1	1	1	2	1	2	1	1	5	6
2	1	23	1	1	1	3	2	1	2	2	2	1	1	1	3	1	3	3	1	1	1	1	1	1	1	1	1	1	1	1	1	2	1	1	5	6
2	1	22	1	1	1	3	1	1	1	2	2	1	1	3	2	1	3	1	1	2	1	1	2	2	1	1	1	1	2	1	1	1	2	1	5	6
2	1	24	1	1	1	3	2	1	2	1	2	1	1	1	1	1	3	3	2	2	1	2	1	1	1	2	1	1	1	2	1	1	1	1	3	6
2	1	25	1	1	1	3	2	1	2	2	2	1	1	1	3	1	1	1	1	1	1	1	1	1	1	1	1	1	1	1	1	2	1	1	5	6
2	1	23	1	1	1	3	2	1	2	2	2	1	1	1	3	3	3	1	1	1	1	1	2	1	2	2	2	1	1	1	2	1	1	1	4	6
1	1	25	1	1	1	3	2	1	1	2	2	3	2	2	2	2	2	1	1	2	2	2	2	1	2	2	2	2	2	2	2	2	2	2	1	6
2	1	24	1	1	1	1	1	1	1	1	2	1	1	1	1	2	3	3	1	2	2	2	2	2	1	2	1	1	2	1	2	2	2	1	3	6
2	2	31	1	2	1	3	2	1	3	1	2	1	1	1	1	1	3	2	1	1	1	1	2	1	1	1	1	1	1	1	1	2	1	1	5	12
2	1	25	1	1	1	3	2	1	1	2	2	1	1	1	3	1	3	3	1	1	1	1	1	1	1	1	1	1	1	1	1	2	1	1	5	6
1	2	33	1	3	1	4	2	1	2	2	1	3	3	1	3	2	3	3	1	2	2	2	2	2	2	2	2	2	2	2	2	2	2	2	1	3
2	1	18	1	1	1	1	2	1	1	1	2	1	1	1	1	1	3	3	1	1	1	1	2	1	1	1	1	1	1	1	1	1	1	1	3	6
1	2	31	1	1	1	1	2	1	1	1	2	1	1	1	1	3	1	1	1	1	1	1	1	1	1	1	1	1	1	1	1	1	1	1	3	6
2	1	24	1	1	1	1	2	1	2	2	2	1	1	1	1	1	1	1	1	1	1	1	1	1	1	1	1	1	1	1	1	1	1	1	4	6
2	1	21	1	1	1	1	2	1	1	2	2	1	1	1	1	1	1	3	1	1	1	1	1	1	1	1	1	1	1	1	1	1	1	1	4	6
1	1	21	1	1	1	1	2	1	2	2	2	1	1	3	1	3	1	3	1	1	2	1	1	1	1	1	1	1	1	2	1	2	1	1	4	6
2	1	24	1	1	1	3	2	1	1	2	2	1	1	1	1	2	3	2	2	2	2	1	2	2	1	1	1	1	1	1	2	1	2	1	4	6
1	2	34	2	3	1	4	1	1	2	2	2	1	1	3	3	3	3	3	1	1	2	1	2	1	1	1	1	1	1	1	1	1	1	1	4	3
2	1	23	1	1	1	1	1	1	1	1	2	3	1	1	1	1	1	1	1	1	1	1	1	1	1	1	1	1	1	1	1	1	1	1	3	6
1	1	19	1	1	1	3	2	1	3	1	2	1	1	1	1	1	2	1	1	2	2	1	1	1	2	1	1	1	1	2	1	1	1	1	4	6
1	1	19	1	1	1	3	2	1	2	2	2	3	1	1	1	2	1	3	1	1	2	2	2	2	1	1	1	1	1	2	1	1	2	1	4	6
2	4	54	2	1	1	4	2	1	2	1	2	3	1	1	1	3	3	1	1	1	1	1	2	1	1	1	1	1	1	2	1	2	1	1	5	6
2	1	24	1	1	1	4	2	1	1	2	2	1	1	1	3	2	3	3	1	1	2	2	1	1	1	1	1	1	1	1	1	2	2	1	3	6
1	1	22	1	1	1	3	2	1	1	1	2	1	1	1	1	3	3	3	2	2	2	2	2	1	2	2	2	2	2	2	2	2	2	2	3	6
2	1	23	1	2	1	3	2	1	1	2	2	3	1	1	1	1	1	3	1	1	1	1	2	1	1	1	1	1	1	1	1	2	1	1	5	12
2	2	28	2	3	1	4	1	1	2	2	2	2	1	2	2	2	3	2	1	1	1	2	1	2	2	2	2	1	2	2	1	1	2	1	3	3
2	1	22	1	1	1	1	2	1	3	2	2	2	2	2	1	3	3	3	2	2	1	2	1	1	1	2	2	2	2	2	1	2	2	2	5	6
2	2	28	2	1	1	3	2	1	1	1	2	1	1	1	1	1	3	1	2	1	2	1	1	1	1	1	1	1	1	1	1	1	1	1	5	6
2	1	22	1	5	5	3	2	1	3	1	2	1	1	1	3	3	3	3	2	2	2	2	2	1	1	1	1	1	1	1	1	1	2	1	3	17
2	2	35	2	2	1	4	2	1	3	1	2	1	1	1	1	1	3	3	1	1	1	1	2	1	1	1	1	1	1	1	1	1	1	1	4	12
1	1	23	1	1	1	3	1	1	1	1	1	3	1	3	1	1	1	1	2	1	2	1	1	1	2	1	1	1	1	1	1	1	1	1	3	6
2	1	24	1	1	1	3	1	1	2	2	2	3	1	1	1	1	3	3	1	1	1	2	1	1	1	1	1	1	1	1	1	1	1	1	5	6
2	1	26	2	1	1	4	1	1	2	1	2	1	1	1	1	1	2	1	1	1	1	2	2	1	1	1	1	1	1	1	1	1	1	1	4	6
2	2	30	1	2	1	3	2	1	3	1	2	1	1	1	1	3	2	3	1	1	1	1	1	1	1	1	1	1	1	2	1	2	2	1	4	12
2	1	22	1	2	1	3	2	1	2	2	2	3	1	1	1	1	3	2	1	2	2	1	2	1	2	1	1	1	1	1	1	2	1	1	4	12
1	2	28	1	2	1	3	2	1	3	2	2	1	1	1	1	1	3	2	1	1	1	1	1	1	1	1	1	1	1	1	1	1	2	1	4	12
1	3	39	2	2	1	3	2	1	1	1	2	1	1	1	1	1	1	1	1	1	1	1	2	1	1	1	1	2	2	1	2	1	2	2	3	12
2	1	23	1	1	1	4	2	1	2	1	1	1	1	1	3	1	1	3	1	1	1	1	1	1	1	1	1	1	1	1	1	1	1	1	4	6
2	2	28	2	2	1	4	2	1	2	2	2	1	1	1	1	3	3	2	1	1	1	1	1	1	1	1	1	1	1	1	1	1	1	1	5	12
2	1	25	2	1	1	3	2	1	1	2	2	3	1	1	1	1	1	3	1	1	2	1	1	1	1	1	1	1	1	2	1	2	2	1	5	6
2	1	19	1	1	1	2	2	1	1	1	2	3	1	1	1	2	3	2	1	2	1	1	1	2	1	1	1	1	1	1	1	2	1	1	3	6
2	2	31	2	1	1	4	2	1	3	1	2	1	1	1	3	1	1	3	1	1	1	1	2	1	1	1	1	1	1	1	1	1	1	1	4	6
2	1	19	1	1	1	3	2	1	3	2	2	3	1	1	1	1	3	3	1	1	2	2	2	1	2	1	1	1	1	1	1	2	2	1	2	6
1	1	26	1	1	1	4	1	1	1	2	2	1	1	1	1	3	2	1	1	1	1	1	1	1	2	1	1	1	2	1	1	1	2	1	4	6
1	1	26	1	1	1	4	2	1	1	1	2	3	1	1	1	1	1	3	1	1	1	1	1	1	1	1	1	1	1	1	1	1	1	1	5	6
2	1	27	1	1	1	3	1	1	3	2	2	3	1	1	1	1	1	1	1	1	1	2	1	1	1	1	1	1	2	1	1	2	1	1	5	6
2	1	21	1	1	1	3	2	1	1	1	2	3	1	1	1	1	2	2	1	1	1	1	1	1	1	1	1	1	1	1	1	1	1	1	4	6
2	1	24	1	1	1	4	2	1	2	1	2	1	1	1	1	1	3	3	1	1	1	1	2	1	1	2	2	2	2	1	2	1	1	2	3	6
1	2	28	2	3	1	4	1	1	1	2	1	1	1	1	1	1	1	1	1	1	1	1	1	1	2	2	2	2	1	1	2	1	2	1	5	3
2	3	45	1	3	1	2	1	1	2	1	2	2	1	1	3	1	2	2	1	1	1	2	2	1	1	2	1	2	2	1	1	1	1	1	4	3
2	5	66	3	4	1	1	2	1	3	1	2	1	1	1	1	1	1	1	1	1	1	1	1	1	1	1	1	1	1	1	1	1	1	1	4	7
2	3	46	2	1	1	4	2	1	1	2	2	1	1	1	1	1	3	3	1	1	2	2	2	2	1	1	1	1	1	2	1	1	1	1	5	6
1	1	25	1	3	1	4	1	1	1	2	2	2	2	2	2	1	1	2	1	2	1	2	2	1	1	2	1	2	2	1	2	1	2	2	4	3
2	1	24	1	1	1	3	2	1	1	1	2	3	1	1	1	1	1	1	2	2	2	2	2	2	1	1	1	1	1	1	1	1	1	1	5	6
2	2	31	2	3	1	3	1	2	0	2	2	3	3	3	1	2	3	1	1	1	1	1	1	2	1	1	1	1	1	1	1	1	2	1	5	3
2	1	20	1	1	1	4	2	1	2	2	2	3	1	1	1	2	3	3	1	1	1	1	2	1	1	1	1	1	1	1	1	1	1	1	4	6
1	2	31	2	2	1	3	2	1	3	1	2	1	1	1	1	1	3	2	2	1	2	1	1	2	1	1	1	1	1	2	1	2	2	1	5	12
1	1	24	1	1	1	4	2	1	2	2	2	1	1	1	1	1	3	3	1	1	1	1	1	1	1	1	1	1	1	1	1	1	1	1	5	6
2	3	38	2	2	1	4	1	1	3	2	2	1	1	1	1	2	2	3	1	2	2	1	2	2	2	2	2	2	2	1	2	2	2	1	1	12
1	1	22	1	1	1	3	2	1	1	2	2	3	3	3	3	3	3	3	1	1	1	1	1	1	1	1	1	1	1	1	1	1	1	1	3	6
1	1	26	2	5	1	4	2	1	3	1	1	3	1	1	3	2	3	3	1	1	2	2	2	2	1	1	1	1	1	1	2	2	1	1	1	16
2	2	35	2	1	1	4	2	1	2	1	2	1	1	1	1	1	3	3	1	1	1	1	1	1	1	1	1	2	2	1	1	2	1	1	4	6
2	2	34	2	2	1	4	1	1	3	1	2	1	1	1	1	3	1	3	1	1	1	1	2	1	1	2	1	1	1	1	1	1	1	1	4	12
2	1	19	1	1	1	3	2	1	1	1	2	1	1	1	1	1	1	2	2	2	2	1	1	2	1	2	1	1	1	1	1	1	2	1	4	6
2	1	24	1	1	1	3	2	2	0	2	2	1	1	1	1	1	3	2	1	2	1	1	2	1	1	1	1	1	1	1	1	2	1	1	4	6
2	1	25	1	1	1	4	2	1	2	1	2	1	1	1	1	1	2	3	1	1	1	1	1	1	1	1	1	1	1	1	1	2	2	2	4	6
2	2	29	4	1	1	4	2	1	2	2	2	1	1	3	3	2	2	3	1	1	1	2	1	1	1	1	1	1	1	1	1	1	1	1	4	6
1	2	28	1	2	1	3	2	1	3	1	2	1	1	1	1	1	2	3	1	1	1	1	1	1	1	1	1	1	1	1	1	2	1	1	5	12
2	1	19	1	1	1	3	2	1	1	2	2	1	1	1	3	3	3	3	1	1	1	1	1	1	1	1	1	1	1	1	1	1	1	1	3	6
1	2	34	1	5	1	4	2	1	2	2	2	1	2	1	1	2	2	1	1	1	1	1	2	1	2	2	2	2	2	1	2	1	2	1	3	10
2	1	25	1	1	1	4	2	1	1	1	2	1	1	1	3	2	2	2	2	2	2	2	2	2	2	2	2	2	2	2	2	2	2	2	5	6
2	4	55	2	2	1	3	2	1	2	1	2	3	1	1	1	3	3	2	1	1	2	1	2	2	1	1	1	1	1	1	1	2	1	1	5	12
1	2	34	2	1	1	3	2	1	3	1	2	3	1	1	1	3	1	1	1	1	1	2	2	1	2	2	1	2	2	1	1	1	1	1	2	6
2	3	38	2	1	1	4	2	1	1	1	2	1	1	1	1	3	3	3	1	1	1	1	2	1	1	1	1	1	1	1	1	1	1	1	3	6
2	1	24	1	1	1	4	2	1	2	1	2	1	1	1	3	2	1	1	1	2	1	1	2	1	1	1	1	1	2	1	2	1	1	1	5	6
1	2	35	1	1	1	3	2	1	3	1	2	3	1	1	1	3	2	3	1	1	1	2	2	1	2	1	1	2	2	1	1	1	2	1	3	6
2	2	33	2	1	1	3	1	1	2	1	2	1	1	1	1	1	1	1	2	2	2	2	2	1	1	1	1	1	1	1	1	1	1	1	5	6
1	1	25	1	1	1	4	1	1	1	2	2	1	1	1	3	3	2	3	1	1	2	2	2	1	2	2	1	2	2	1	2	2	1	1	3	6
2	2	33	2	1	1	3	2	1	2	1	2	3	1	1	1	3	3	3	1	1	1	2	2	1	1	2	1	1	2	2	1	2	1	1	3	6
2	1	22	1	1	1	4	2	1	1	1	2	1	1	1	1	1	3	2	1	1	1	1	1	2	1	1	1	1	1	1	1	1	1	1	5	6
2	2	29	1	1	1	4	2	1	2	2	2	1	1	1	1	3	3	1	1	1	1	1	1	1	1	1	1	1	1	1	1	1	2	1	3	6
1	2	37	1	1	1	4	2	1	2	1	2	1	1	1	1	1	1	2	1	1	1	1	2	1	1	1	1	1	1	1	1	2	1	1	5	6
2	3	43	2	2	1	4	2	1	2	2	2	1	1	1	1	1	2	2	1	1	1	1	1	1	1	1	1	1	1	1	1	1	1	1	5	12
2	1	23	2	2	1	2	2	1	1	2	2	3	1	1	1	1	1	3	1	1	1	1	1	1	1	1	1	1	1	1	1	1	1	1	5	12
2	2	36	2	1	1	4	2	1	3	1	2	1	1	1	1	3	3	1	1	1	1	1	2	2	2	2	1	2	2	1	2	1	1	1	5	6
2	3	45	2	2	1	3	2	1	2	2	2	1	1	1	1	1	1	3	1	1	1	1	1	1	1	2	1	2	1	1	1	1	1	1	5	12
1	2	30	1	1	1	4	2	1	2	1	2	1	1	1	1	1	1	2	1	1	1	1	1	1	1	1	1	1	1	1	1	1	1	1	5	6
2	2	31	2	1	1	3	2	1	2	1	2	1	1	1	1	1	3	2	1	1	1	1	1	1	1	1	1	1	1	1	1	1	1	1	5	6
2	2	31	1	1	1	3	2	1	3	1	2	1	1	1	1	1	3	3	1	1	2	1	1	1	1	1	1	1	1	1	1	2	1	1	4	6
2	1	24	1	1	1	4	2	1	1	2	2	1	1	1	1	3	3	3	1	1	1	2	2	1	1	2	1	1	1	1	1	1	1	1	4	6
2	2	28	1	1	1	3	2	1	3	2	2	1	1	1	1	3	1	3	1	1	2	1	2	1	1	1	1	1	1	1	1	2	1	2	5	6
2	1	22	2	1	1	1	2	1	3	1	2	1	1	1	1	1	1	1	1	1	1	1	1	1	1	1	1	1	1	1	1	1	1	1	5	6
2	3	43	2	2	1	2	1	1	2	2	2	1	1	1	3	1	1	1	1	1	1	1	1	1	1	1	1	1	1	1	1	1	1	1	5	12
2	2	29	1	1	1	4	2	1	1	1	2	1	1	1	3	3	1	3	1	1	1	1	1	1	1	1	1	2	2	1	2	2	2	1	4	6
2	1	24	1	1	1	2	2	1	2	1	1	1	1	1	1	1	1	1	1	1	1	1	1	1	1	1	1	1	1	1	1	1	1	1	5	6
2	1	22	1	1	1	3	2	1	1	2	1	3	1	1	1	3	3	2	1	1	1	1	2	1	1	2	1	1	1	1	1	2	1	2	4	6
2	1	24	1	1	1	1	1	1	1	2	2	1	1	1	1	1	3	2	1	1	1	1	2	1	1	1	1	1	1	1	1	1	1	1	4	6
2	2	35	2	2	1	4	2	1	3	1	2	1	1	1	1	1	1	1	1	1	1	1	1	1	1	1	1	1	1	1	1	1	1	1	4	12
2	1	25	1	2	1	3	2	1	3	1	2	1	1	1	1	1	3	1	1	1	1	1	1	1	1	1	1	1	1	1	1	2	1	1	5	12
2	1	23	1	1	1	4	1	1	2	2	2	1	1	1	2	1	1	3	1	1	1	1	2	1	2	1	1	1	2	1	2	1	2	1	3	6
1	2	29	2	2	1	4	2	1	3	1	2	1	1	1	1	1	1	1	1	1	1	1	2	1	1	2	1	1	2	1	1	1	1	1	4	12
1	5	59	2	2	1	4	2	1	2	2	2	1	1	1	1	3	2	3	1	1	1	1	1	1	1	1	1	1	1	1	1	2	1	1	4	12
1	1	25	1	1	1	4	1	1	1	2	2	3	3	3	3	3	3	2	1	1	1	1	2	1	1	1	1	2	2	1	1	2	2	1	4	6
1	1	26	1	2	1	3	2	1	2	2	2	1	1	1	1	1	2	2	1	1	1	1	1	1	1	1	1	1	1	1	1	1	1	1	5	12
1	2	32	2	2	1	4	2	1	3	1	2	1	1	1	1	3	1	1	1	1	1	1	2	1	1	2	1	1	2	1	1	1	2	1	4	12
1	2	31	2	2	1	4	2	1	3	1	2	1	1	1	1	1	3	3	1	1	1	1	1	1	1	1	1	1	1	1	1	1	1	1	5	12
1	1	23	1	1	1	3	2	1	2	2	2	1	2	1	3	1	1	1	1	1	1	1	1	1	1	1	1	1	1	1	1	1	1	1	5	6
1	1	27	2	2	1	3	1	1	3	2	2	1	1	1	1	1	3	3	1	1	1	1	1	1	1	1	1	1	1	1	1	1	1	1	5	12
2	3	47	2	2	1	4	2	1	2	2	2	3	1	1	1	2	3	2	1	1	2	1	2	2	1	1	1	1	2	1	1	2	2	1	4	12
2	3	41	2	2	1	4	2	1	2	2	2	1	1	1	1	1	3	3	1	1	1	1	1	1	2	1	1	1	1	1	1	2	1	1	3	12
1	3	42	2	5	1	4	2	1	2	2	2	1	1	1	1	1	1	2	1	1	2	1	2	1	1	1	1	2	2	1	1	2	1	1	3	4
2	4	49	2	2	1	4	2	1	2	2	2	1	1	1	1	3	2	3	1	1	1	1	2	1	1	1	1	1	1	1	1	2	1	1	5	12
2	3	45	2	2	1	3	2	1	2	2	2	3	1	1	1	3	3	2	1	1	1	2	2	1	1	1	1	1	2	1	1	2	2	1	3	12
1	1	21	1	3	1	3	2	1	2	2	1	3	1	1	1	1	2	2	1	1	1	2	2	2	1	1	1	1	2	2	1	2	1	2	5	3
2	3	45	2	2	1	3	2	1	2	1	2	3	1	3	1	2	1	1	1	1	1	2	2	2	2	2	1	2	2	1	1	2	1	1	2	12
2	3	42	2	2	1	4	2	1	1	2	2	1	1	1	1	3	3	2	1	1	1	1	1	1	1	1	1	1	2	1	1	1	2	1	4	12
1	2	37	2	2	1	4	2	1	2	2	2	1	1	1	3	3	3	1	1	1	1	1	2	1	1	1	1	1	2	1	1	1	2	1	4	12
1	4	48	2	2	1	4	2	1	3	1	2	1	1	1	1	1	2	2	1	1	2	2	2	2	1	1	1	1	1	2	1	2	2	1	4	12
2	1	23	1	1	1	4	2	1	2	2	2	1	1	1	1	3	3	3	1	1	1	1	1	1	1	1	1	1	1	1	1	1	1	1	5	6
2	1	21	1	2	1	3	2	1	2	2	2	1	1	1	1	1	3	2	1	1	1	1	2	2	1	1	1	1	1	1	1	1	2	1	5	12
2	1	21	1	2	1	3	2	1	2	2	2	1	1	1	1	1	3	2	1	1	1	1	1	1	1	1	1	1	1	1	1	1	1	1	5	12
2	2	37	2	2	1	4	2	1	3	1	2	1	1	1	1	1	2	3	1	1	1	1	2	1	1	1	1	1	1	1	1	1	1	1	5	12
2	3	46	2	2	1	4	2	1	1	1	2	1	1	1	1	1	2	2	1	1	1	1	1	1	1	1	1	1	1	1	1	2	1	1	5	12
1	2	31	2	1	1	4	1	1	1	2	2	1	1	1	1	3	1	1	1	1	1	2	2	1	1	1	1	2	2	1	1	1	1	1	4	6
2	3	39	2	2	1	3	2	1	2	2	2	3	1	1	1	3	3	3	1	1	2	2	2	2	1	1	1	1	1	1	1	2	2	1	4	12
2	3	40	2	2	1	3	2	1	2	2	2	1	1	1	1	3	2	2	1	1	2	2	2	1	2	1	1	2	2	1	1	2	2	1	3	12
2	2	37	2	2	1	4	2	1	1	2	2	1	1	1	1	1	3	2	1	1	1	1	1	1	1	1	1	1	1	1	1	1	1	1	5	12
2	4	49	3	2	1	4	1	1	3	1	2	3	1	1	1	3	3	3	1	1	1	1	2	1	1	1	1	1	1	1	1	1	1	1	4	12
2	1	21	1	2	1	3	2	1	1	2	2	1	1	1	1	3	3	1	1	1	1	1	1	1	1	2	2	1	1	1	1	1	2	1	4	12
1	3	45	1	2	1	3	2	1	2	1	2	1	1	1	1	3	2	3	1	1	1	1	2	1	1	1	1	1	1	1	1	2	2	2	4	12
1	1	23	1	1	1	3	2	1	3	2	2	3	3	1	3	3	1	3	1	1	1	1	2	2	2	1	1	2	2	1	1	1	1	1	2	6
2	2	36	2	2	1	4	2	1	2	2	2	1	1	1	1	1	1	2	1	1	2	1	2	2	1	1	1	1	1	1	1	1	1	1	5	12
1	4	48	2	2	1	3	2	1	3	1	2	3	1	1	1	1	2	3	1	1	1	1	1	1	2	1	1	1	2	1	1	2	2	1	4	12
2	1	23	1	2	1	4	2	1	2	1	2	1	1	1	1	1	1	1	1	1	1	1	1	1	1	2	1	1	1	1	1	1	1	1	5	12
2	4	48	2	2	1	4	2	1	1	2	2	3	1	1	2	3	1	3	1	1	1	1	1	1	1	1	1	1	1	1	1	2	1	2	3	12
1	3	47	2	2	1	3	1	1	3	1	2	1	1	1	1	1	3	2	1	1	1	1	1	1	1	1	1	1	1	1	1	2	1	1	5	12
2	3	41	2	1	1	4	2	1	1	1	2	1	1	1	1	1	2	3	1	1	1	1	2	1	1	1	1	1	1	1	1	1	2	1	5	6
1	4	51	2	2	1	3	2	1	1	1	2	1	1	1	1	1	1	2	1	1	1	1	1	1	2	1	1	1	1	1	1	2	1	1	5	12
1	4	51	2	1	1	4	2	1	3	1	2	3	2	3	3	3	3	3	2	1	1	2	2	2	2	2	2	1	2	2	2	2	2	2	1	6
2	3	42	1	1	1	4	2	1	2	2	2	3	1	1	1	1	3	2	2	1	2	1	1	2	1	1	1	1	1	1	1	2	1	1	4	6
2	3	39	2	2	1	3	2	1	2	2	2	3	1	1	1	1	1	2	1	1	1	1	1	1	1	1	1	1	1	1	1	1	1	1	5	12
2	2	31	1	1	1	4	2	1	3	2	2	2	1	1	1	1	1	3	1	1	1	1	1	1	1	1	1	1	1	1	1	1	1	1	4	6
1	1	20	1	3	1	3	2	1	1	2	2	3	1	1	1	3	1	3	2	1	2	1	1	2	2	2	2	1	2	1	2	1	2	2	3	3
2	1	25	1	2	1	3	2	1	2	2	2	1	1	1	1	1	3	2	1	1	1	1	2	2	1	1	1	1	1	2	1	2	1	1	4	12
2	1	23	1	1	1	2	1	1	1	1	2	1	1	3	1	3	3	2	1	1	1	1	1	1	1	1	1	1	1	1	1	1	1	1	4	6
1	2	35	2	5	1	1	2	1	2	1	2	3	1	1	3	2	3	3	1	1	2	2	2	1	1	1	1	1	2	2	1	1	1	1	4	6
2	1	22	1	1	1	4	2	1	3	1	2	1	1	1	1	1	1	1	1	2	1	1	1	1	1	1	1	1	1	1	1	1	1	1	5	6
2	4	56	2	2	1	4	2	1	3	2	2	1	1	1	1	1	1	3	1	1	1	1	2	1	1	1	1	1	1	1	1	1	1	1	4	12
2	3	44	2	2	1	4	2	2	0	2	2	2	2	2	2	2	2	1	1	1	1	2	2	1	2	2	2	1	2	2	1	2	2	2	1	12
2	1	21	1	2	1	3	2	1	1	2	2	1	1	1	1	1	2	2	1	1	2	1	2	1	1	1	1	1	1	2	1	2	1	1	5	12
1	3	41	2	2	1	3	2	1	2	1	2	1	1	1	1	1	3	3	1	1	1	2	2	1	1	1	1	1	1	1	1	1	1	1	4	12
1	3	46	2	2	1	4	2	1	1	2	2	1	1	1	1	1	3	3	1	1	1	1	1	1	1	1	1	1	1	1	1	1	1	1	4	12
2	1	27	2	2	1	3	2	1	2	2	2	3	1	1	1	1	3	2	1	2	1	2	2	2	1	1	1	1	1	1	2	2	2	1	4	12
2	2	28	2	2	1	3	2	1	2	2	2	1	1	1	3	1	2	2	1	1	1	1	1	1	1	1	1	1	1	2	1	1	1	1	4	12
2	3	45	2	2	1	4	2	1	2	2	2	1	1	1	1	1	3	3	1	1	1	1	2	1	1	1	1	1	1	1	1	1	1	1	5	12
1	2	37	2	2	1	4	1	1	2	2	2	1	1	1	1	1	3	3	1	1	1	1	1	1	1	1	1	1	1	1	1	1	1	1	5	12
2	2	37	1	1	1	4	1	1	2	1	2	3	1	3	3	3	1	3	2	2	2	1	2	2	1	2	1	1	1	1	1	2	1	1	5	6
2	3	41	2	1	1	4	2	2	0	2	2	1	1	1	3	2	2	1	1	1	1	1	2	1	1	1	1	1	1	1	1	1	1	1	5	6
2	2	30	2	1	1	4	2	1	2	2	2	1	1	1	1	3	2	2	1	2	2	2	2	2	1	1	1	1	1	1	1	2	2	1	4	6
2	2	29	1	1	1	1	1	1	1	2	2	1	1	1	1	2	3	2	1	1	1	1	1	1	1	1	1	1	1	1	1	1	1	1	1	6
1	3	41	2	5	1	4	2	1	3	1	2	1	1	1	1	3	3	2	1	1	1	1	2	1	1	1	1	1	2	1	1	2	1	1	3	16
1	2	29	2	2	1	3	2	1	3	2	2	1	1	1	1	3	3	3	1	1	1	1	1	2	1	1	1	1	1	1	1	2	1	1	4	12
1	4	50	2	5	5	4	2	1	2	2	2	3	3	3	2	3	1	2	1	1	1	1	1	1	1	1	1	1	1	1	1	1	2	1	3	1
2	1	21	1	1	1	4	1	1	2	1	2	1	1	1	1	1	1	1	1	1	1	1	1	1	1	1	1	1	1	1	1	1	1	1	5	6
2	2	29	1	1	1	4	2	1	2	1	2	1	1	1	1	2	1	2	1	1	1	1	2	1	2	1	1	1	2	1	1	1	2	1	4	6
2	1	26	2	1	1	2	2	1	1	1	2	3	1	1	1	1	1	1	1	1	1	1	1	1	1	1	1	1	1	1	1	1	1	1	3	6
2	1	21	1	2	1	3	2	1	2	2	2	1	1	1	1	1	2	3	1	1	1	1	2	1	1	1	1	1	1	2	1	1	1	1	4	12
2	1	22	1	1	1	1	2	1	1	1	2	3	2	1	2	3	3	2	2	2	1	1	2	2	1	1	1	2	1	2	2	2	1	2	4	6
1	3	47	2	4	1	4	2	1	1	2	2	1	1	1	1	2	1	2	1	2	2	2	2	2	2	2	1	2	2	1	2	2	2	1	2	7
2	1	24	1	1	1	3	2	1	3	2	2	1	1	3	2	1	3	3	2	2	2	2	2	2	2	2	2	2	2	2	2	2	2	2	2	6
2	1	23	1	1	1	3	2	1	2	2	2	1	1	3	1	1	1	3	2	2	2	2	2	2	2	2	2	2	2	2	2	2	2	2	2	6
1	2	29	1	5	1	4	2	1	2	1	2	1	1	1	2	1	2	1	1	1	1	1	2	1	2	1	1	1	1	1	1	1	1	1	5	5
2	1	25	1	1	1	3	2	1	2	2	2	3	1	1	1	1	3	3	2	2	2	2	2	2	2	2	2	2	2	2	2	2	2	2	2	6
2	1	24	1	1	1	3	2	1	2	1	2	3	1	1	1	3	3	3	2	2	2	2	2	2	2	2	2	2	2	2	2	2	2	2	2	6
2	1	21	1	2	1	3	2	1	2	2	2	1	1	1	1	1	3	3	1	2	1	1	1	1	1	1	1	1	1	1	1	1	1	1	5	12
1	4	53	2	4	1	4	2	1	2	2	2	3	1	2	1	2	2	2	2	1	2	2	2	2	2	2	1	2	2	1	2	2	2	2	3	7
1	2	33	1	4	1	4	2	1	2	2	1	3	1	1	1	2	1	3	1	1	1	2	2	1	1	2	2	2	2	1	2	1	2	1	3	7
2	5	66	3	1	1	4	1	1	3	2	2	1	1	1	1	3	1	3	1	1	2	2	2	2	1	1	1	1	1	1	1	1	1	1	5	6
2	3	43	2	5	1	4	1	1	3	2	2	3	1	1	2	2	2	1	1	1	2	1	2	2	2	2	2	2	2	1	2	1	2	2	1	16
2	4	48	2	1	1	3	2	1	1	1	2	1	1	1	2	1	1	2	1	1	1	1	2	1	1	1	1	1	1	2	1	2	1	1	5	6
1	1	21	1	2	1	3	1	1	2	2	2	1	1	1	1	3	3	3	1	1	1	1	1	1	1	1	1	1	2	1	1	2	1	1	3	12
2	1	26	1	5	1	4	1	2	0	2	2	3	1	3	1	2	3	3	1	1	2	2	2	1	1	1	1	2	2	1	2	2	2	1	3	11
1	3	46	2	5	1	4	1	1	3	1	2	3	1	1	1	2	1	3	1	2	2	2	2	2	2	2	2	2	2	2	2	2	2	2	1	16
2	2	35	2	5	1	4	2	1	2	1	2	3	1	1	1	3	1	3	2	1	1	1	2	2	1	1	1	1	1	1	1	1	1	1	3	10
2	1	27	1	5	6	4	2	1	1	2	2	3	1	1	1	3	1	3	1	1	1	1	1	1	1	1	1	1	1	2	1	2	1	1	5	9
1	1	23	1	5	1	3	2	1	3	1	2	3	3	3	3	2	2	2	1	1	1	1	2	1	1	2	1	1	1	1	2	1	2	1	3	5
1	3	43	2	5	1	4	2	1	3	2	2	1	1	1	1	2	1	2	1	1	2	1	2	1	1	2	1	1	2	1	2	2	2	1	4	16
2	1	23	1	1	1	3	1	1	1	2	2	1	1	1	1	2	1	2	2	2	2	1	1	1	1	1	1	1	2	1	1	2	1	1	3	6
1	3	42	2	5	1	4	1	1	1	2	1	1	1	1	3	2	3	1	2	1	1	2	1	1	2	2	2	2	2	2	2	2	2	2	1	18
2	2	37	2	1	1	4	2	1	3	1	2	1	1	1	3	3	3	3	1	2	2	2	2	1	1	2	2	1	1	1	2	1	2	2	4	6
2	1	24	1	2	1	3	2	1	1	2	2	1	1	1	1	1	2	2	1	1	1	1	2	1	1	1	1	1	1	1	1	2	1	1	5	12
1	2	37	2	1	1	4	1	1	2	2	2	1	1	1	3	2	3	2	1	1	1	1	1	1	2	2	1	2	1	1	2	2	2	1	3	6
1	4	56	2	5	5	4	2	1	2	2	2	3	1	1	1	2	3	3	1	1	1	1	1	1	2	1	1	2	1	1	1	2	2	1	3	2
2	1	22	1	1	1	4	1	1	3	2	2	1	1	1	1	3	1	1	2	2	2	2	2	2	2	2	2	1	1	1	2	2	2	2	5	6
1	1	23	1	1	1	4	2	1	1	1	2	3	1	1	3	3	1	1	1	1	1	1	1	1	1	1	1	1	1	1	1	1	1	1	5	6
2	3	44	2	3	1	4	2	1	2	2	2	1	1	1	1	3	1	3	1	1	2	1	1	1	1	1	1	1	1	1	1	1	1	1	5	3
2	1	21	1	2	1	3	2	1	2	2	2	3	1	1	1	1	2	2	1	2	2	1	1	1	1	1	1	1	1	1	2	2	1	1	4	12
1	4	51	2	4	1	4	2	1	2	1	2	3	1	1	2	2	3	1	1	1	1	1	1	2	1	2	1	1	2	2	2	1	1	1	1	7
1	3	44	2	5	1	4	2	1	2	2	2	3	1	1	1	1	3	2	1	1	1	1	2	1	1	1	1	1	1	2	1	2	1	1	4	18
2	1	24	1	1	1	1	1	1	2	1	2	1	1	1	1	1	1	3	1	1	1	1	1	1	1	1	1	1	1	1	1	2	1	1	5	6
2	3	38	2	1	1	4	2	1	3	2	2	1	1	1	1	2	2	1	1	1	1	1	2	1	2	2	2	2	2	1	2	1	2	1	2	6
1	2	37	2	1	1	4	2	1	2	1	1	1	1	1	3	2	3	3	1	1	2	1	2	1	1	1	1	1	2	1	1	2	2	1	4	6
1	3	39	2	1	1	4	2	1	3	2	2	1	1	3	1	3	3	3	1	2	1	1	2	1	1	1	1	1	1	1	1	1	1	1	4	6
2	2	34	1	1	1	4	2	1	2	2	2	3	1	1	1	1	3	2	1	1	1	1	1	1	1	1	1	1	1	1	1	1	1	1	5	6
2	3	38	2	1	1	4	2	1	2	2	2	1	1	1	1	2	1	1	1	1	1	2	2	1	1	2	1	2	2	1	2	1	2	1	3	6
2	3	46	2	1	1	4	2	1	2	2	2	3	3	1	3	2	2	1	1	1	2	2	2	1	1	2	2	2	2	1	2	2	2	2	3	6
2	5	65	2	1	1	4	2	1	2	2	2	3	1	1	3	3	3	3	1	1	2	1	2	2	1	1	1	1	1	1	1	1	1	2	3	6
2	3	40	2	1	1	4	1	1	3	2	2	3	1	1	1	1	1	1	1	1	1	1	2	1	1	1	1	1	1	1	1	1	1	1	5	6
2	1	21	1	1	1	3	2	1	2	1	2	1	1	1	3	1	1	2	1	1	1	1	2	1	1	1	1	1	2	2	1	2	1	1	4	6
2	1	22	1	2	1	3	2	1	2	2	2	1	1	1	1	1	3	3	1	1	1	1	1	1	1	1	1	1	1	1	1	2	1	1	5	12
2	1	22	1	1	1	3	2	1	2	2	2	1	1	1	1	3	1	3	1	2	1	2	2	1	1	1	1	1	2	1	1	1	1	1	5	6
2	1	22	1	1	1	3	2	1	1	2	2	1	1	1	1	1	1	2	1	1	1	1	2	1	1	1	1	1	1	1	1	1	1	1	5	6
2	1	21	1	1	1	1	2	1	2	1	2	1	1	1	1	2	2	2	1	1	1	1	2	1	1	2	1	1	1	1	1	1	1	1	5	6
2	3	46	2	1	1	4	2	1	1	1	2	1	1	3	1	3	1	2	2	1	2	2	2	2	1	1	1	1	1	1	1	1	1	1	4	6
2	3	41	2	1	1	4	2	1	0	2	2	2	2	1	2	2	2	2	1	1	2	2	2	2	1	2	1	2	2	2	1	2	2	1	2	6
1	1	21	1	1	1	3	2	1	2	1	2	1	1	1	1	1	2	3	1	1	1	1	2	1	1	1	1	1	1	1	1	1	2	1	4	6
2	5	59	2	1	1	4	2	1	2	2	1	1	1	1	1	2	1	1	1	1	1	1	2	1	1	1	1	1	2	1	2	1	1	1	5	6
2	2	33	2	1	1	4	2	1	1	2	2	1	1	1	3	2	3	3	1	1	2	2	2	1	2	2	1	2	2	1	1	2	2	1	3	6
2	1	20	1	1	1	3	2	1	1	2	2	3	1	1	1	1	2	1	1	1	2	1	2	1	1	1	1	1	1	1	1	2	1	1	4	6
2	1	22	1	1	1	3	2	1	2	2	2	1	1	1	1	3	3	3	2	2	2	1	1	2	1	1	1	1	1	1	1	1	1	1	4	6
1	1	21	1	1	1	3	2	1	1	2	2	1	1	1	1	3	1	1	1	1	1	1	1	1	1	1	1	1	1	1	1	1	1	1	5	6
2	1	21	1	1	1	3	2	1	2	2	2	1	1	1	1	3	3	3	1	1	2	2	2	1	1	1	1	1	2	1	1	2	1	1	4	6
1	6	70	2	1	1	4	2	1	2	2	2	3	1	1	1	3	1	3	1	1	1	1	2	1	1	1	1	1	1	1	1	1	1	1	5	6
2	1	23	1	2	1	3	2	1	2	2	2	1	1	1	1	1	3	2	1	1	2	1	2	1	1	1	1	1	1	2	1	1	1	1	4	12
2	2	30	2	1	1	4	1	1	2	2	2	1	1	1	1	3	3	2	1	1	1	1	2	2	2	2	1	2	2	1	2	2	2	2	3	6
2	1	20	1	1	1	3	2	1	1	2	2	1	1	1	1	3	2	2	1	1	1	1	2	1	1	1	1	1	1	1	2	1	1	1	3	6
1	6	68	2	1	1	4	2	1	2	2	2	1	1	1	1	1	1	3	1	1	1	2	2	1	1	2	1	1	2	1	2	2	1	1	4	6
1	6	68	2	1	1	4	1	1	2	1	2	1	1	1	1	1	1	1	1	1	1	1	1	1	1	1	1	1	1	1	1	1	1	1	4	6
2	3	43	2	1	1	4	2	1	2	2	2	1	1	1	1	2	3	2	1	1	2	2	2	1	2	2	1	2	1	1	1	2	2	1	3	6
1	2	30	1	5	2	4	2	1	2	1	1	1	1	1	1	3	3	3	1	1	1	1	2	2	2	1	1	1	2	1	1	1	1	1	3	14
2	1	21	1	1	1	3	2	1	2	2	2	1	1	1	1	1	1	2	2	2	2	1	1	1	1	1	1	1	1	1	1	2	2	1	5	6
2	1	22	1	1	1	3	2	1	1	2	2	1	1	1	1	1	3	3	2	2	2	2	2	2	1	1	1	1	1	1	1	2	2	1	3	6
2	1	20	1	1	1	3	2	1	0	2	2	1	1	1	1	1	3	1	1	1	2	1	1	1	1	1	1	1	1	1	1	1	1	1	4	6
2	1	27	1	5	1	4	2	1	3	1	2	3	1	1	1	2	3	2	1	1	1	2	1	1	2	1	1	1	2	1	1	2	2	1	1	15
2	2	30	2	3	1	4	1	1	1	2	2	1	1	3	2	2	1	1	1	1	1	1	2	1	2	2	2	2	2	1	2	1	2	1	1	3
1	2	28	2	2	1	3	1	1	2	2	2	3	1	1	1	3	2	2	1	1	1	1	2	1	1	1	1	1	1	1	1	2	2	1	4	12
1	2	28	2	2	1	3	2	1	3	1	2	1	1	1	1	1	2	2	1	1	2	2	2	2	1	1	1	1	1	1	1	1	1	1	5	12
2	3	42	2	3	1	3	2	1	3	2	2	1	1	1	1	1	1	3	1	1	1	2	1	1	2	2	1	2	2	1	2	1	2	2	2	3
2	3	43	2	1	1	4	1	1	1	2	2	1	1	1	1	1	2	2	1	1	1	1	1	1	1	1	1	1	1	1	1	2	1	1	3	6
1	1	21	1	1	1	2	2	1	1	1	2	3	3	3	3	1	3	1	1	1	2	1	1	1	1	1	1	1	1	1	1	1	1	1	4	6
1	2	28	2	2	1	3	2	1	3	1	2	1	1	2	1	1	2	1	1	1	1	1	1	1	1	1	1	1	1	1	1	2	1	1	4	12
2	2	29	2	5	5	3	2	1	2	2	2	3	1	1	1	1	3	3	1	1	1	1	1	1	1	1	1	1	1	2	1	2	2	1	4	2
1	2	35	2	3	1	4	1	1	1	2	2	1	1	1	1	1	1	1	1	1	1	1	1	1	1	1	1	1	1	1	1	1	1	1	5	3
1	1	21	1	5	1	4	2	1	1	2	2	3	2	2	1	3	2	2	1	1	2	2	2	2	2	2	1	1	1	1	1	2	1	2	1	5
1	2	32	1	1	1	4	1	1	3	2	2	1	1	1	1	1	1	2	1	1	1	1	2	1	1	1	1	1	2	1	1	2	1	1	4	6
1	2	37	2	1	1	4	2	1	2	1	2	1	1	1	1	2	3	3	1	1	2	2	2	2	2	1	1	1	2	1	2	2	2	2	3	6
1	3	40	2	1	1	3	2	1	3	1	2	1	1	1	1	1	1	2	1	1	1	1	1	1	1	1	1	1	1	1	1	2	1	1	4	6
2	3	43	2	1	1	4	2	1	3	2	2	1	1	1	2	1	1	1	1	1	1	1	2	2	1	1	1	1	1	1	1	1	1	1	5	6
2	1	25	1	3	1	3	2	1	2	1	2	3	1	1	1	1	3	2	1	2	2	2	2	2	2	1	1	1	1	1	1	1	1	1	5	3
